# Supplementary material for: Time trends in the burden of scabies from 1990 to 2021, and projections to 2050: Insights based on the Global Burden of Disease Study 2021
Source: PLoS Negl Trop Dis. 2026 Jul 10;20(7):e0014237. doi: 10.1371/journal.pntd.0014237 (PMC13412055; doi:10.1371/journal.pntd.0014237)
Supplement: S1 Appendix — The global distribution of age standardized prevalence rate of scabies. (XLSX) [file pntd.0014237.s003.xlsx]

## Sheet: Prevalence
Range of prevalence		...1	measure_id	measure_name	location_id	location_name	sex_id	sex_name	age_id	age_name	cause_id	cause_name	metric_id	metric_name	year	val	upper	lower
0-500	103	4195192	5	Prevalence	81	Germany	3	Both	27	Age-standardized	658	Scabies	3	Rate	2021	5.23435	6.01589	4.53808
	84	4113948	5	Prevalence	76	Belgium	3	Both	27	Age-standardized	658	Scabies	3	Rate	2021	8.48016	9.83531	7.32875
	200	4750844	5	Prevalence	367	Monaco	3	Both	27	Age-standardized	658	Scabies	3	Rate	2021	11.5073	13.1961	9.92095
	89	4135328	5	Prevalence	84	Ireland	3	Both	27	Age-standardized	658	Scabies	3	Rate	2021	11.5092	13.2024	9.92412
	78	4088292	5	Prevalence	87	Luxembourg	3	Both	27	Age-standardized	658	Scabies	3	Rate	2021	11.5111	13.2019	9.92334
	95	4160984	5	Prevalence	82	Greece	3	Both	27	Age-standardized	658	Scabies	3	Rate	2021	11.5116	13.2043	9.92643
	76	4079740	5	Prevalence	89	Netherlands	3	Both	27	Age-standardized	658	Scabies	3	Rate	2021	11.5132	13.2048	9.9266
	90	4139604	5	Prevalence	85	Israel	3	Both	27	Age-standardized	658	Scabies	3	Rate	2021	11.514	13.2117	9.92235
	83	4109672	5	Prevalence	74	Andorra	3	Both	27	Age-standardized	658	Scabies	3	Rate	2021	11.5142	13.2009	9.92477
	75	4075464	5	Prevalence	79	Finland	3	Both	27	Age-standardized	658	Scabies	3	Rate	2021	11.5151	13.2051	9.9277
	38	3784616	5	Prevalence	78	Denmark	3	Both	27	Age-standardized	658	Scabies	3	Rate	2021	11.5157	13.2064	9.92828
	55	3922964	5	Prevalence	94	Switzerland	3	Both	27	Age-standardized	658	Scabies	3	Rate	2021	11.5165	13.207	9.92849
	202	4759396	5	Prevalence	396	San Marino	3	Both	27	Age-standardized	658	Scabies	3	Rate	2021	11.5181	13.215	9.93287
	96	4165260	5	Prevalence	83	Iceland	3	Both	27	Age-standardized	658	Scabies	3	Rate	2021	11.5187	13.2074	9.93027
	85	4118224	5	Prevalence	75	Austria	3	Both	27	Age-standardized	658	Scabies	3	Rate	2021	11.5194	13.21	9.93129
	77	4084016	5	Prevalence	92	Spain	3	Both	27	Age-standardized	658	Scabies	3	Rate	2021	11.5197	13.1758	9.9566
	93	4152432	5	Prevalence	88	Malta	3	Both	27	Age-standardized	658	Scabies	3	Rate	2021	11.5201	13.2176	9.92526
	92	4148156	5	Prevalence	80	France	3	Both	27	Age-standardized	658	Scabies	3	Rate	2021	11.5214	13.2025	9.95998
	91	4143880	5	Prevalence	91	Portugal	3	Both	27	Age-standardized	658	Scabies	3	Rate	2021	11.5305	13.2463	9.95577
	86	4122500	5	Prevalence	77	Cyprus	3	Both	27	Age-standardized	658	Scabies	3	Rate	2021	11.5338	13.1901	9.96782
	87	4126776	5	Prevalence	90	Norway	3	Both	27	Age-standardized	658	Scabies	3	Rate	2021	12.0764	13.8669	10.4454
	52	3905788	5	Prevalence	93	Sweden	3	Both	27	Age-standardized	658	Scabies	3	Rate	2021	12.0803	13.861	10.4494
	54	3917064	5	Prevalence	95	United Kingdom	3	Both	27	Age-standardized	658	Scabies	3	Rate	2021	13.7578	15.8679	11.921
	94	4156708	5	Prevalence	86	Italy	3	Both	27	Age-standardized	658	Scabies	3	Rate	2021	40.7299	46.4655	35.4402
	46	3836136	5	Prevalence	58	Estonia	3	Both	27	Age-standardized	658	Scabies	3	Rate	2021	49.0878	55.1506	43.48
	88	4131052	5	Prevalence	66	Brunei Darussalam	3	Both	27	Age-standardized	658	Scabies	3	Rate	2021	75.716	86.4621	66.1645
	82	4105396	5	Prevalence	69	Singapore	3	Both	27	Age-standardized	658	Scabies	3	Rate	2021	75.7214	86.6138	65.8556
	72	4062636	5	Prevalence	68	Republic of Korea	3	Both	27	Age-standardized	658	Scabies	3	Rate	2021	75.7813	86.6974	65.9059
	107	4212296	5	Prevalence	98	Chile	3	Both	27	Age-standardized	658	Scabies	3	Rate	2021	76.0208	87.0689	65.8721
	97	4169536	5	Prevalence	97	Argentina	3	Both	27	Age-standardized	658	Scabies	3	Rate	2021	76.0807	86.6068	66.4255
	20	3629604	5	Prevalence	99	Uruguay	3	Both	27	Age-standardized	658	Scabies	3	Rate	2021	76.1613	87.4285	65.8668
	81	4101120	5	Prevalence	67	Japan	3	Both	27	Age-standardized	658	Scabies	3	Rate	2021	79.4697	90.5511	69.2038
	74	4071188	5	Prevalence	72	New Zealand	3	Both	27	Age-standardized	658	Scabies	3	Rate	2021	130.477	148.21452181541	113.25187094014
	98	4173812	5	Prevalence	102	United States of America	3	Both	27	Age-standardized	658	Scabies	3	Rate	2021	131.235	144.04505068974	119.80573931718
	45	3831860	5	Prevalence	57	Belarus	3	Both	27	Age-standardized	658	Scabies	3	Rate	2021	132.176	148.87116201748	116.05209866855
	50	3889484	5	Prevalence	60	Lithuania	3	Both	27	Age-standardized	658	Scabies	3	Rate	2021	132.184	149.63365526514	116.20088700459
	35	3760972	5	Prevalence	59	Latvia	3	Both	27	Age-standardized	658	Scabies	3	Rate	2021	132.187	149.64208196233	116.20710287182
	30	3734564	5	Prevalence	61	Republic of Moldova	3	Both	27	Age-standardized	658	Scabies	3	Rate	2021	132.37	150.49014868002	116.81444985613
	31	3739128	5	Prevalence	63	Ukraine	3	Both	27	Age-standardized	658	Scabies	3	Rate	2021	140.268	157.913	123.64775218121
	199	4746568	5	Prevalence	349	Greenland	3	Both	27	Age-standardized	658	Scabies	3	Rate	2021	146.719	167.958	127.43
	104	4199468	5	Prevalence	101	Canada	3	Both	27	Age-standardized	658	Scabies	3	Rate	2021	147.336	170.27884953075	128.14364452173
	191	4712360	5	Prevalence	207	Ghana	3	Both	27	Age-standardized	658	Scabies	3	Rate	2021	296.212	332.04306010746	262.96478194253
	37	3779240	5	Prevalence	62	Russian Federation	3	Both	27	Age-standardized	658	Scabies	3	Rate	2021	377.537	427.57541579091	334.68309183265
501-1000	176	4647356	5	Prevalence	185	Rwanda	3	Both	27	Age-standardized	658	Scabies	3	Rate	2021	506.103	572.55003648046	446.28398558897
	47	3849472	5	Prevalence	33	Armenia	3	Both	27	Age-standardized	658	Scabies	3	Rate	2021	575.435	648.85940517521	508.81618762027
	34	3756696	5	Prevalence	35	Georgia	3	Both	27	Age-standardized	658	Scabies	3	Rate	2021	575.526	653.42146256379	508.54663634524
	43	3822496	5	Prevalence	36	Kazakhstan	3	Both	27	Age-standardized	658	Scabies	3	Rate	2021	575.645	651.05851639104	508.23009110995
	36	3774964	5	Prevalence	41	Uzbekistan	3	Both	27	Age-standardized	658	Scabies	3	Rate	2021	575.771	651.09359841478	506.66601455655
	23	3657200	5	Prevalence	37	Kyrgyzstan	3	Both	27	Age-standardized	658	Scabies	3	Rate	2021	576.143	655.78242332538	507.78035224197
	39	3789756	5	Prevalence	34	Azerbaijan	3	Both	27	Age-standardized	658	Scabies	3	Rate	2021	576.181	652.86634993999	508.59766637125
	19	3624516	5	Prevalence	40	Turkmenistan	3	Both	27	Age-standardized	658	Scabies	3	Rate	2021	576.465	652.18169375411	510.22456583201
	28	3702408	5	Prevalence	38	Mongolia	3	Both	27	Age-standardized	658	Scabies	3	Rate	2021	576.684	654.51606395151	507.38314967375
	24	3666844	5	Prevalence	39	Tajikistan	3	Both	27	Age-standardized	658	Scabies	3	Rate	2021	576.854	654.14749679749	508.17605395589
	155	4431264	5	Prevalence	200	Benin	3	Both	27	Age-standardized	658	Scabies	3	Rate	2021	615.863	692.46729902267	547.69586670403
	156	4439232	5	Prevalence	203	Cabo Verde	3	Both	27	Age-standardized	658	Scabies	3	Rate	2021	615.949	691.70196960798	549.439
	194	4725188	5	Prevalence	212	Mauritania	3	Both	27	Age-standardized	658	Scabies	3	Rate	2021	616.084	690.34109202442	550.44463127166
	168	4578268	5	Prevalence	215	Sao Tome and Principe	3	Both	27	Age-standardized	658	Scabies	3	Rate	2021	616.514	691.80057020484	547.43444526529
	170	4590512	5	Prevalence	216	Senegal	3	Both	27	Age-standardized	658	Scabies	3	Rate	2021	616.597	692.548	547.35788930926
	158	4474912	5	Prevalence	208	Guinea	3	Both	27	Age-standardized	658	Scabies	3	Rate	2021	616.886	691.36702222981	550.31741375161
	189	4703808	5	Prevalence	206	Gambia	3	Both	27	Age-standardized	658	Scabies	3	Rate	2021	616.921	691.60403674489	546.85584947893
	190	4708084	5	Prevalence	209	Guinea-Bissau	3	Both	27	Age-standardized	658	Scabies	3	Rate	2021	616.946	691.88380249995	550.49202649131
	195	4729464	5	Prevalence	218	Togo	3	Both	27	Age-standardized	658	Scabies	3	Rate	2021	616.959	690.56652601374	546.92539810165
	183	4678152	5	Prevalence	201	Burkina Faso	3	Both	27	Age-standardized	658	Scabies	3	Rate	2021	617.122	694.89842514379	547.04617462897
	157	4454688	5	Prevalence	202	Cameroon	3	Both	27	Age-standardized	658	Scabies	3	Rate	2021	617.226	694.84693201827	549.60578001387
	193	4720912	5	Prevalence	213	Niger	3	Both	27	Age-standardized	658	Scabies	3	Rate	2021	617.821	696.24044615407	547.59406158218
	159	4489768	5	Prevalence	217	Sierra Leone	3	Both	27	Age-standardized	658	Scabies	3	Rate	2021	618.317	698.45294191173	550.12482408903
	188	4699532	5	Prevalence	204	Chad	3	Both	27	Age-standardized	658	Scabies	3	Rate	2021	618.618	693.24856198852	550.63054780927
	187	4695256	5	Prevalence	205	C么te d'Ivoire	3	Both	27	Age-standardized	658	Scabies	3	Rate	2021	618.947	694.10267299391	549.838
	167	4569200	5	Prevalence	210	Liberia	3	Both	27	Age-standardized	658	Scabies	3	Rate	2021	619.991	700.08020212189	551.15266661569
	169	4585372	5	Prevalence	211	Mali	3	Both	27	Age-standardized	658	Scabies	3	Rate	2021	667.243	752.18570493026	595.21967561482
	133	4323472	5	Prevalence	143	Iraq	3	Both	27	Age-standardized	658	Scabies	3	Rate	2021	713.519	817.44	629.898
	136	4336300	5	Prevalence	145	Kuwait	3	Both	27	Age-standardized	658	Scabies	3	Rate	2021	959.504	1082.35534876561	841.22154654233
	138	4344852	5	Prevalence	144	Jordan	3	Both	27	Age-standardized	658	Scabies	3	Rate	2021	959.743	1089.09324997036	845.06548644187
	122	4276436	5	Prevalence	139	Algeria	3	Both	27	Age-standardized	658	Scabies	3	Rate	2021	959.891	1082.90149794085	842.45320796364
	134	4327748	5	Prevalence	147	Libya	3	Both	27	Age-standardized	658	Scabies	3	Rate	2021	959.966	1084.80323078383	844.26424259873
	123	4280712	5	Prevalence	140	Bahrain	3	Both	27	Age-standardized	658	Scabies	3	Rate	2021	960.359	1084.64405885295	843.28814072112
	135	4332024	5	Prevalence	146	Lebanon	3	Both	27	Age-standardized	658	Scabies	3	Rate	2021	960.494	1089.42230737769	839.877
	144	4370508	5	Prevalence	153	Syrian Arab Republic	3	Both	27	Age-standardized	658	Scabies	3	Rate	2021	960.623	1084.53832031917	846.22723998268
	141	4357680	5	Prevalence	149	Palestine	3	Both	27	Age-standardized	658	Scabies	3	Rate	2021	960.961	1088.65698516041	846.42124152978
	142	4361956	5	Prevalence	150	Oman	3	Both	27	Age-standardized	658	Scabies	3	Rate	2021	961.184	1094.08895163023	846.974
	57	3967860	5	Prevalence	155	Turkey	3	Both	27	Age-standardized	658	Scabies	3	Rate	2021	961.234	1096.10397519794	843.06732728067
	143	4366232	5	Prevalence	152	Saudi Arabia	3	Both	27	Age-standardized	658	Scabies	3	Rate	2021	961.272	1089.89784794648	845.07748388364
	139	4349128	5	Prevalence	148	Morocco	3	Both	27	Age-standardized	658	Scabies	3	Rate	2021	961.31	1086.75054318511	844.83046526426
	145	4374784	5	Prevalence	156	United Arab Emirates	3	Both	27	Age-standardized	658	Scabies	3	Rate	2021	961.464	1090.57877074231	847.49531357162
	58	3993268	5	Prevalence	154	Tunisia	3	Both	27	Age-standardized	658	Scabies	3	Rate	2021	961.471	1081.37143529843	847.19419809817
	26	3686944	5	Prevalence	151	Qatar	3	Both	27	Age-standardized	658	Scabies	3	Rate	2021	961.624	1097.06243616197	843.67015043025
	206	4776500	5	Prevalence	522	Sudan	3	Both	27	Age-standardized	658	Scabies	3	Rate	2021	963.675	1092.17838237825	848.85161556112
	40	3795656	5	Prevalence	157	Yemen	3	Both	27	Age-standardized	658	Scabies	3	Rate	2021	963.73	1092.27987421645	848.58387025644
	181	4669600	5	Prevalence	193	Botswana	3	Both	27	Age-standardized	658	Scabies	3	Rate	2021	964.223	1091.16179645489	850.96402407726
	42	3815784	5	Prevalence	160	Afghanistan	3	Both	27	Age-standardized	658	Scabies	3	Rate	2021	964.901	1085.73935202333	852.34602297914
	182	4673876	5	Prevalence	197	Eswatini	3	Both	27	Age-standardized	658	Scabies	3	Rate	2021	964.971	1086.17824624955	854.03521679718
	186	4690980	5	Prevalence	198	Zimbabwe	3	Both	27	Age-standardized	658	Scabies	3	Rate	2021	965.343	1090.75426983911	852.99960810717
	184	4682428	5	Prevalence	195	Namibia	3	Both	27	Age-standardized	658	Scabies	3	Rate	2021	965.61	1094.9958155003	856.83693958935
	178	4656196	5	Prevalence	194	Lesotho	3	Both	27	Age-standardized	658	Scabies	3	Rate	2021	966.065	1090.66524012643	854.04611659849
	61	4015312	5	Prevalence	173	Gabon	3	Both	27	Age-standardized	658	Scabies	3	Rate	2021	971.977	1096.4364551373	865.53515022678
	49	3881280	5	Prevalence	168	Angola	3	Both	27	Age-standardized	658	Scabies	3	Rate	2021	973.682	1099.66638112626	866.37974108446
	150	4396164	5	Prevalence	172	Equatorial Guinea	3	Both	27	Age-standardized	658	Scabies	3	Rate	2021	974.547	1107.24528028039	865.13008278436
	60	4011036	5	Prevalence	170	Congo	3	Both	27	Age-standardized	658	Scabies	3	Rate	2021	974.802	1100.59742061068	862.219
	59	4003592	5	Prevalence	171	Democratic Republic of the Congo	3	Both	27	Age-standardized	658	Scabies	3	Rate	2021	975.758	1101.2413158524	864.92828485568
	149	4391888	5	Prevalence	169	Central African Republic	3	Both	27	Age-standardized	658	Scabies	3	Rate	2021	975.953	1099.38869434895	861.96749006208
1001-3000	125	4289264	5	Prevalence	142	Iran (Islamic Republic of)	3	Both	27	Age-standardized	658	Scabies	3	Rate	2021	1014.9	1147.82958369449	893.583
	185	4686704	5	Prevalence	196	South Africa	3	Both	27	Age-standardized	658	Scabies	3	Rate	2021	1015.66	1149.50705011427	899.88248237884
	124	4284988	5	Prevalence	141	Egypt	3	Both	27	Age-standardized	658	Scabies	3	Rate	2021	1294.45	1463.46978851866	1144.4180817886
	192	4716636	5	Prevalence	214	Nigeria	3	Both	27	Age-standardized	658	Scabies	3	Rate	2021	1324.84	1493.0555515018	1183.54126834924
	151	4400440	5	Prevalence	177	Djibouti	3	Both	27	Age-standardized	658	Scabies	3	Rate	2021	1373.72	1560.13627245804	1218.18
	179	4661048	5	Prevalence	191	Zambia	3	Both	27	Age-standardized	658	Scabies	3	Rate	2021	1376.06	1560.22721085717	1220.3710281924
	63	4024152	5	Prevalence	176	Comoros	3	Both	27	Age-standardized	658	Scabies	3	Rate	2021	1376.29	1555.75742967627	1225.58014104265
	152	4404716	5	Prevalence	178	Eritrea	3	Both	27	Age-standardized	658	Scabies	3	Rate	2021	1377.56	1548.29861606092	1219.01
	51	3900412	5	Prevalence	175	Burundi	3	Both	27	Age-standardized	658	Scabies	3	Rate	2021	1377.95	1561.96085670174	1223.1521883245
	174	4632780	5	Prevalence	435	South Sudan	3	Both	27	Age-standardized	658	Scabies	3	Rate	2021	1377.99	1563.51904104729	1219.3082330423
	62	4019876	5	Prevalence	181	Madagascar	3	Both	27	Age-standardized	658	Scabies	3	Rate	2021	1378.23	1557.14515042866	1222.69149110263
	162	4513908	5	Prevalence	190	Uganda	3	Both	27	Age-standardized	658	Scabies	3	Rate	2021	1378.57	1559.33561092992	1223.2154087872
	64	4028428	5	Prevalence	182	Malawi	3	Both	27	Age-standardized	658	Scabies	3	Rate	2021	1378.7	1554.84118896338	1220.92421424373
	177	4651632	5	Prevalence	187	Somalia	3	Both	27	Age-standardized	658	Scabies	3	Rate	2021	1379.13	1562.66089316685	1219.04936328153
	154	4424448	5	Prevalence	184	Mozambique	3	Both	27	Age-standardized	658	Scabies	3	Rate	2021	1379.33	1556.49997352302	1217.48071406145
	65	4032704	5	Prevalence	47	Czechia	3	Both	27	Age-standardized	658	Scabies	3	Rate	2021	1441.57	1631.27493156249	1277.48649467321
	71	4058360	5	Prevalence	54	Slovakia	3	Both	27	Age-standardized	658	Scabies	3	Rate	2021	1441.6	1629.62107481144	1280.23461698641
	66	4036980	5	Prevalence	48	Hungary	3	Both	27	Age-standardized	658	Scabies	3	Rate	2021	1441.64	1629.06198566143	1278.79192659352
	80	4096844	5	Prevalence	55	Slovenia	3	Both	27	Age-standardized	658	Scabies	3	Rate	2021	1442.4	1636.56125684946	1278.68455143354
	22	3652924	5	Prevalence	44	Bosnia and Herzegovina	3	Both	27	Age-standardized	658	Scabies	3	Rate	2021	1442.98	1628.48480226576	1280.42334580775
	21	3635504	5	Prevalence	46	Croatia	3	Both	27	Age-standardized	658	Scabies	3	Rate	2021	1443.01	1618.75159724116	1281.30800108046
	102	4190916	5	Prevalence	49	North Macedonia	3	Both	27	Age-standardized	658	Scabies	3	Rate	2021	1443.32	1629.9002239803	1278.36664647812
	69	4049808	5	Prevalence	52	Romania	3	Both	27	Age-standardized	658	Scabies	3	Rate	2021	1443.59	1624.3508782322	1277.21996779606
	25	3671120	5	Prevalence	45	Bulgaria	3	Both	27	Age-standardized	658	Scabies	3	Rate	2021	1443.63	1630.6119713841	1281.11465657283
	67	4041256	5	Prevalence	50	Montenegro	3	Both	27	Age-standardized	658	Scabies	3	Rate	2021	1443.81	1629.58227624896	1284.64200874797
	79	4092568	5	Prevalence	53	Serbia	3	Both	27	Age-standardized	658	Scabies	3	Rate	2021	1444.13	1628.21901259979	1281.36984955023
	27	3692084	5	Prevalence	43	Albania	3	Both	27	Age-standardized	658	Scabies	3	Rate	2021	1446.73	1635.12175285558	1285.31431231044
	68	4045532	5	Prevalence	51	Poland	3	Both	27	Age-standardized	658	Scabies	3	Rate	2021	1519.04	1709.59154080002	1351.32538910151
	56	3937688	5	Prevalence	180	Kenya	3	Both	27	Age-standardized	658	Scabies	3	Rate	2021	1868.77	2112.41145542666	1656.29458278031
	163	4522636	5	Prevalence	189	United Republic of Tanzania	3	Both	27	Age-standardized	658	Scabies	3	Rate	2021	2197.83	2510.11289414567	1943.55
	153	4408992	5	Prevalence	179	Ethiopia	3	Both	27	Age-standardized	658	Scabies	3	Rate	2021	2534.19	2871.89046333841	2239.12982644157
	210	4793604	5	Prevalence	44560	America	3	Both	27	Age-standardized	658	Scabies	3	Rate	2021	2682.44	3034.34579229272	2383.50203669185
	148	4387612	5	Prevalence	164	Nepal	3	Both	27	Age-standardized	658	Scabies	3	Rate	2021	2927.94	3330.37888991208	2566.71077928884
	146	4379060	5	Prevalence	162	Bhutan	3	Both	27	Age-standardized	658	Scabies	3	Rate	2021	2956.34	3378.13638414448	2559.94623809707
	140	4353404	5	Prevalence	161	Bangladesh	3	Both	27	Age-standardized	658	Scabies	3	Rate	2021	2972.46	3389.97669770588	2575.11120339602
3001-5000	53	3910876	5	Prevalence	163	India	3	Both	27	Age-standardized	658	Scabies	3	Rate	2021	3082.02	3511.84753241273	2686.36029772714
	147	4383336	5	Prevalence	165	Pakistan	3	Both	27	Age-standardized	658	Scabies	3	Rate	2021	3108.36	3524.50457915525	2706.79429526594
	113	4237952	5	Prevalence	133	Venezuela (Bolivarian Republic of)	3	Both	27	Age-standardized	658	Scabies	3	Rate	2021	3199.64	3629.71754743988	2816.2435375657
	120	4267884	5	Prevalence	126	Costa Rica	3	Both	27	Age-standardized	658	Scabies	3	Rate	2021	3200.36	3642.51223849478	2807.84425280542
	132	4319196	5	Prevalence	129	Honduras	3	Both	27	Age-standardized	658	Scabies	3	Rate	2021	3200.83	3619.0644054003	2810.68810873656
	131	4314920	5	Prevalence	132	Panama	3	Both	27	Age-standardized	658	Scabies	3	Rate	2021	3201.76	3624.72886540983	2811.86045753164
	129	4306368	5	Prevalence	128	Guatemala	3	Both	27	Age-standardized	658	Scabies	3	Rate	2021	3202.47	3612.36610949124	2824.5179418274
	106	4208020	5	Prevalence	125	Colombia	3	Both	27	Age-standardized	658	Scabies	3	Rate	2021	3202.98	3611.26682151773	2833.46501320858
	121	4272160	5	Prevalence	127	El Salvador	3	Both	27	Age-standardized	658	Scabies	3	Rate	2021	3203	3629.6832807284	2816.35090603318
	127	4297816	5	Prevalence	131	Nicaragua	3	Both	27	Age-standardized	658	Scabies	3	Rate	2021	3205	3604.64966258612	2820.84979767314
	130	4310644	5	Prevalence	130	Mexico	3	Both	27	Age-standardized	658	Scabies	3	Rate	2021	3398.51	3838.63141326789	2996.03111000505
	108	4216572	5	Prevalence	106	Bahamas	3	Both	27	Age-standardized	658	Scabies	3	Rate	2021	3710.07	4205.78847571001	3258.93336869087
	118	4259332	5	Prevalence	122	Ecuador	3	Both	27	Age-standardized	658	Scabies	3	Rate	2021	3710.9	4196.73142041357	3270.94037235567
	166	4550784	5	Prevalence	385	Puerto Rico	3	Both	27	Age-standardized	658	Scabies	3	Rate	2021	3711.43	4198.22	3259.24516961169
	126	4293540	5	Prevalence	119	Trinidad and Tobago	3	Both	27	Age-standardized	658	Scabies	3	Rate	2021	3711.63	4213.56999186063	3277.45571823002
	109	4220848	5	Prevalence	107	Barbados	3	Both	27	Age-standardized	658	Scabies	3	Rate	2021	3712.01	4198.59734575736	3280.25912183859
	119	4263608	5	Prevalence	123	Peru	3	Both	27	Age-standardized	658	Scabies	3	Rate	2021	3713.29	4215.35113199875	3269.5171549003
	196	4733740	5	Prevalence	305	Bermuda	3	Both	27	Age-standardized	658	Scabies	3	Rate	2021	3713.38	4235.73828132536	3278.67001203214
	204	4767948	5	Prevalence	422	United States Virgin Islands	3	Both	27	Age-standardized	658	Scabies	3	Rate	2021	3713.66	4202.02058717308	3270.33820015347
	105	4203744	5	Prevalence	105	Antigua and Barbuda	3	Both	27	Age-standardized	658	Scabies	3	Rate	2021	3714.37	4220.0531048908	3277.16568859492
	117	4255056	5	Prevalence	121	Bolivia (Plurinational State of)	3	Both	27	Age-standardized	658	Scabies	3	Rate	2021	3714.77	4207.96	3292.57726726228
	164	4528012	5	Prevalence	393	Saint Kitts and Nevis	3	Both	27	Age-standardized	658	Scabies	3	Rate	2021	3716.91	4242.4271871945	3280.02638880853
	114	4242228	5	Prevalence	113	Guyana	3	Both	27	Age-standardized	658	Scabies	3	Rate	2021	3717.79	4193.65474566465	3272.45573350493
	100	4182364	5	Prevalence	115	Jamaica	3	Both	27	Age-standardized	658	Scabies	3	Rate	2021	3718.81	4219.2346115071	3271.14660529367
	70	4054084	5	Prevalence	112	Grenada	3	Both	27	Age-standardized	658	Scabies	3	Rate	2021	3719.2	4219.54873813102	3273.0335883185
	16	3570368	5	Prevalence	110	Dominica	3	Both	27	Age-standardized	658	Scabies	3	Rate	2021	3720.28	4222.10385272739	3280.4849952922
	110	4225124	5	Prevalence	109	Cuba	3	Both	27	Age-standardized	658	Scabies	3	Rate	2021	3720.72	4222.30575094968	3262.85012511714
	116	4250780	5	Prevalence	118	Suriname	3	Both	27	Age-standardized	658	Scabies	3	Rate	2021	3721.62	4233.70563858346	3270.99661630952
	101	4186640	5	Prevalence	117	Saint Vincent and the Grenadines	3	Both	27	Age-standardized	658	Scabies	3	Rate	2021	3721.74	4234.14969425536	3276.21320244512
	112	4233676	5	Prevalence	116	Saint Lucia	3	Both	27	Age-standardized	658	Scabies	3	Rate	2021	3721.87	4223.40086573095	3276.65259166904
	111	4229400	5	Prevalence	111	Dominican Republic	3	Both	27	Age-standardized	658	Scabies	3	Rate	2021	3722.97	4206.42358910619	3274.23
	115	4246504	5	Prevalence	114	Haiti	3	Both	27	Age-standardized	658	Scabies	3	Rate	2021	3724.12	4223.84544586245	3291.01115785729
	99	4178088	5	Prevalence	108	Belize	3	Both	27	Age-standardized	658	Scabies	3	Rate	2021	3730.4	4239.27094335146	3291.44787581259
	48	3861736	5	Prevalence	17	Sri Lanka	3	Both	27	Age-standardized	658	Scabies	3	Rate	2021	4014.74	4532.92386398294	3563.68009110296
	175	4637920	5	Prevalence	186	Seychelles	3	Both	27	Age-standardized	658	Scabies	3	Rate	2021	4524.7	5085.71229728546	4012.21034892917
	160	4502240	5	Prevalence	183	Mauritius	3	Both	27	Age-standardized	658	Scabies	3	Rate	2021	4527.14	5097.29157999103	4022.76330705451
	14	3558568	5	Prevalence	8	Taiwan (Province of China)	3	Both	27	Age-standardized	658	Scabies	3	Rate	2021	4527.89	5126.73024051316	4020.21284108988
	15	3562844	5	Prevalence	7	Democratic People's Republic of Korea	3	Both	27	Age-standardized	658	Scabies	3	Rate	2021	4531.18	5138.07256818165	4013.43383368556
	4	3492236	5	Prevalence	13	Malaysia	3	Both	27	Age-standardized	658	Scabies	3	Rate	2021	4532.68	5107.14293266543	4010.57002402458
	44	3826772	5	Prevalence	20	Viet Nam	3	Both	27	Age-standardized	658	Scabies	3	Rate	2021	4534.63	5120.57598431989	4022.44081429809
	6	3501600	5	Prevalence	12	Lao People's Democratic Republic	3	Both	27	Age-standardized	658	Scabies	3	Rate	2021	4538	5125.29012917903	4020.00165045059
	3	3486336	5	Prevalence	14	Maldives	3	Both	27	Age-standardized	658	Scabies	3	Rate	2021	4539.9	5111.06794846796	4033.5126533692
	29	3726308	5	Prevalence	18	Thailand	3	Both	27	Age-standardized	658	Scabies	3	Rate	2021	4542.36	5117.10466179372	4010.51274106831
	9	3517676	5	Prevalence	10	Cambodia	3	Both	27	Age-standardized	658	Scabies	3	Rate	2021	4542.79	5115.91713594924	4009.23528494122
	1	3476160	5	Prevalence	15	Myanmar	3	Both	27	Age-standardized	658	Scabies	3	Rate	2021	4545.71	5145.0231332078	4029.91508311828
	32	3748144	5	Prevalence	6	China	3	Both	27	Age-standardized	658	Scabies	3	Rate	2021	4816.34	5414.0633459474	4287.66854425597
	8	3513400	5	Prevalence	11	Indonesia	3	Both	27	Age-standardized	658	Scabies	3	Rate	2021	4828.89	5436.78180852527	4285.94762277271
	41	3807448	5	Prevalence	16	Philippines	3	Both	27	Age-standardized	658	Scabies	3	Rate	2021	4831.28	5432.0099961507	4294.03363701725
5001+	33	3752420	5	Prevalence	19	Timor-Leste	3	Both	27	Age-standardized	658	Scabies	3	Rate	2021	5130.95	5794.44407586585	4566.36503416862
	137	4340576	5	Prevalence	136	Paraguay	3	Both	27	Age-standardized	658	Scabies	3	Rate	2021	5697.62	6565.25540133115	5102.42043238873
	128	4302092	5	Prevalence	135	Brazil	3	Both	27	Age-standardized	658	Scabies	3	Rate	2021	5972.44	6776.58670408346	5319.34779427859
	2	3482060	5	Prevalence	30	Vanuatu	3	Both	27	Age-standardized	658	Scabies	3	Rate	2021	6992.57	7941.90501845028	6188.13603081989
	173	4617140	5	Prevalence	320	Cook Islands	3	Both	27	Age-standardized	658	Scabies	3	Rate	2021	7826.73	8796.25041808497	6964.1766464332
	203	4763672	5	Prevalence	413	Tokelau	3	Both	27	Age-standardized	658	Scabies	3	Rate	2021	7828.39	8768.97887319604	6902.03219964847
	10	3522764	5	Prevalence	27	Samoa	3	Both	27	Age-standardized	658	Scabies	3	Rate	2021	7829.44	8778.97962298651	6965.7694313217
	12	3535716	5	Prevalence	25	Micronesia (Federated States of)	3	Both	27	Age-standardized	658	Scabies	3	Rate	2021	7831.59	8808.67864978795	6982.25896914395
	197	4738016	5	Prevalence	351	Guam	3	Both	27	Age-standardized	658	Scabies	3	Rate	2021	7832.32	8814.06480963565	6956.75756289836
	161	4507616	5	Prevalence	376	Northern Mariana Islands	3	Both	27	Age-standardized	658	Scabies	3	Rate	2021	7833.04	8797.14345221697	6930.18041053698
	198	4742292	5	Prevalence	369	Nauru	3	Both	27	Age-standardized	658	Scabies	3	Rate	2021	7833.53	8807.88045721311	6949.48697404842
	205	4772224	5	Prevalence	416	Tuvalu	3	Both	27	Age-standardized	658	Scabies	3	Rate	2021	7835.84	8777.89734013211	6942.26205684115
	172	4610036	5	Prevalence	298	American Samoa	3	Both	27	Age-standardized	658	Scabies	3	Rate	2021	7836.77	8813.37190451382	6944.49317327743
	165	4542528	5	Prevalence	374	Niue	3	Both	27	Age-standardized	658	Scabies	3	Rate	2021	7837.56	8829.3621833054	6938.09122040824
	13	3545072	5	Prevalence	24	Marshall Islands	3	Both	27	Age-standardized	658	Scabies	3	Rate	2021	7838.62	8803.55210554914	6971.38000892038
	5	3496512	5	Prevalence	29	Tonga	3	Both	27	Age-standardized	658	Scabies	3	Rate	2021	7842	8794.53763914374	6971.02511604324
	18	3586488	5	Prevalence	23	Kiribati	3	Both	27	Age-standardized	658	Scabies	3	Rate	2021	7843.79	8870.14320008544	6915.95324616966
	201	4755120	5	Prevalence	380	Palau	3	Both	27	Age-standardized	658	Scabies	3	Rate	2021	7844.76	8793.45942001622	6934.66874911286
	7	3506688	5	Prevalence	28	Solomon Islands	3	Both	27	Age-standardized	658	Scabies	3	Rate	2021	7847.77	8831.92610351958	6979.17498264784
	11	3527040	5	Prevalence	26	Papua New Guinea	3	Both	27	Age-standardized	658	Scabies	3	Rate	2021	7856.52	8828.69740312879	6983.42719966244
	17	3582212	5	Prevalence	22	Fiji	3	Both	27	Age-standardized	658	Scabies	3	Rate	2021	8769.35	9833.87025828838	7754.10399883439
