# Supplementary material for: Time trends in the burden of scabies from 1990 to 2021, and projections to 2050: Insights based on the Global Burden of Disease Study 2021
Source: PLoS Negl Trop Dis. 2026 Jul 10;20(7):e0014237. doi: 10.1371/journal.pntd.0014237 (PMC13412055; doi:10.1371/journal.pntd.0014237)
Supplement: S2 Appendix — The global distribution of age standardized incidence rate of scabies. (XLSX) [file pntd.0014237.s004.xlsx]

## Sheet: Incidence
Range of incidence rates	measure_name	location_name	sex_name	age_name	cause_name	metric_name	year	val	upper	lower
0-300	Incidence	Germany	Both	Age-standardized	Scabies	Rate	2021	16.6079	19.1123	14.4542
	Incidence	Belgium	Both	Age-standardized	Scabies	Rate	2021	24.8782	28.635	21.6119
	Incidence	Monaco	Both	Age-standardized	Scabies	Rate	2021	34.5609	39.5949	30.0332
	Incidence	Ireland	Both	Age-standardized	Scabies	Rate	2021	34.565	39.6083	30.0449
	Incidence	Luxembourg	Both	Age-standardized	Scabies	Rate	2021	34.5687	39.6049	30.0479
	Incidence	Greece	Both	Age-standardized	Scabies	Rate	2021	34.5711	39.6141	30.0488
	Incidence	Netherlands	Both	Age-standardized	Scabies	Rate	2021	34.5757	39.6165	30.0518
	Incidence	Israel	Both	Age-standardized	Scabies	Rate	2021	34.5777	39.6619	30.003
	Incidence	Andorra	Both	Age-standardized	Scabies	Rate	2021	34.5792	39.6128	30.0473
	Incidence	Finland	Both	Age-standardized	Scabies	Rate	2021	34.5801	39.6181	30.0528
	Incidence	Denmark	Both	Age-standardized	Scabies	Rate	2021	34.5824	39.6227	30.0562
	Incidence	Switzerland	Both	Age-standardized	Scabies	Rate	2021	34.5851	39.6239	30.0588
	Incidence	Iceland	Both	Age-standardized	Scabies	Rate	2021	34.5901	39.6292	30.0602
	Incidence	San Marino	Both	Age-standardized	Scabies	Rate	2021	34.5916	39.6444	30.0744
	Incidence	Malta	Both	Age-standardized	Scabies	Rate	2021	34.5937	39.6791	30.0171
	Incidence	Austria	Both	Age-standardized	Scabies	Rate	2021	34.594	39.6334	30.065
	Incidence	Spain	Both	Age-standardized	Scabies	Rate	2021	34.6004	39.8422	30.2384
	Incidence	France	Both	Age-standardized	Scabies	Rate	2021	34.6028	39.9391	30.2683
	Incidence	Portugal	Both	Age-standardized	Scabies	Rate	2021	34.6369	40.0022	30.1133
	Incidence	Cyprus	Both	Age-standardized	Scabies	Rate	2021	34.6429	39.882	30.2675
	Incidence	Norway	Both	Age-standardized	Scabies	Rate	2021	36.4888	41.4821	31.6796
	Incidence	Sweden	Both	Age-standardized	Scabies	Rate	2021	36.5015	41.4913	31.6718
	Incidence	United Kingdom	Both	Age-standardized	Scabies	Rate	2021	41.6043	47.8847	36.4012
	Incidence	Italy	Both	Age-standardized	Scabies	Rate	2021	118.322	134.73708308329	103.919
	Incidence	Estonia	Both	Age-standardized	Scabies	Rate	2021	159.265	180.59600733043	141.36863903687
	Incidence	Brunei Darussalam	Both	Age-standardized	Scabies	Rate	2021	228.839	260.42076792731	200.83932889269
	Incidence	Singapore	Both	Age-standardized	Scabies	Rate	2021	228.923	260.06558136951	201.515
	Incidence	Republic of Korea	Both	Age-standardized	Scabies	Rate	2021	229.069	260.15035051991	201.706
	Incidence	Chile	Both	Age-standardized	Scabies	Rate	2021	229.763	262.08874844549	200.10628347832
	Incidence	Argentina	Both	Age-standardized	Scabies	Rate	2021	229.958	262.72337158614	201.33015518002
	Incidence	Uruguay	Both	Age-standardized	Scabies	Rate	2021	230.206	261.28433072267	201.48560080365
	Incidence	Japan	Both	Age-standardized	Scabies	Rate	2021	240.52	274.34956334144	211.38162763316
300-600	Incidence	Australia	Both	Age-standardized	Scabies	Rate	2021	376.671	427.55352103646	331.14939867766
	Incidence	New Zealand	Both	Age-standardized	Scabies	Rate	2021	394.024	444.53112227514	343.94750551668
	Incidence	United States of America	Both	Age-standardized	Scabies	Rate	2021	397.686	438.87217145777	361.38656783605
	Incidence	Belarus	Both	Age-standardized	Scabies	Rate	2021	404.235	459.41953650695	357.36259754677
	Incidence	Lithuania	Both	Age-standardized	Scabies	Rate	2021	404.257	460.60171077259	358.52264650095
	Incidence	Latvia	Both	Age-standardized	Scabies	Rate	2021	404.265	460.62648027659	358.53336545581
	Incidence	Republic of Moldova	Both	Age-standardized	Scabies	Rate	2021	404.906	460.77478017006	358.43006164626
	Incidence	Ukraine	Both	Age-standardized	Scabies	Rate	2021	425.002	482.82656885378	374.803
	Incidence	Greenland	Both	Age-standardized	Scabies	Rate	2021	446.562	514.20938722021	391.04840242283
	Incidence	Canada	Both	Age-standardized	Scabies	Rate	2021	448.513	514.85280773657	393.40999183788
600-1800	Incidence	Ghana	Both	Age-standardized	Scabies	Rate	2021	945.767	1069.61344380099	846.68503011383
	Incidence	Russian Federation	Both	Age-standardized	Scabies	Rate	2021	1131.28	1276.78988231788	1006.3338894613
	Incidence	Rwanda	Both	Age-standardized	Scabies	Rate	2021	1629.83	1853.33265081682	1450.61052199681
	Incidence	Armenia	Both	Age-standardized	Scabies	Rate	2021	1742.81	1971.88978254625	1552.85325966098
	Incidence	Georgia	Both	Age-standardized	Scabies	Rate	2021	1743.49	1969.37421601079	1547.30405356825
	Incidence	Kazakhstan	Both	Age-standardized	Scabies	Rate	2021	1743.87	1978.69061537141	1542.62605032667
	Incidence	Uzbekistan	Both	Age-standardized	Scabies	Rate	2021	1744.14	1975.3718781127	1545.54932923819
	Incidence	Kyrgyzstan	Both	Age-standardized	Scabies	Rate	2021	1744.98	1978.52980874169	1546.31107478535
	Incidence	Azerbaijan	Both	Age-standardized	Scabies	Rate	2021	1745.43	1979.09657546293	1548.33367283563
	Incidence	Turkmenistan	Both	Age-standardized	Scabies	Rate	2021	1746.04	1983.71649851335	1547.29826715711
	Incidence	Mongolia	Both	Age-standardized	Scabies	Rate	2021	1746.74	1984.88975012085	1548.50125432693
	Incidence	Tajikistan	Both	Age-standardized	Scabies	Rate	2021	1747.44	1987.25349828331	1546.82126100313
	Incidence	Benin	Both	Age-standardized	Scabies	Rate	2021	1872.1	2103.57265746952	1669.11288067508
	Incidence	Cabo Verde	Both	Age-standardized	Scabies	Rate	2021	1872.17	2102.28073172018	1667.19002078035
	Incidence	Mauritania	Both	Age-standardized	Scabies	Rate	2021	1872.78	2108.76198059143	1672.72674716573
	Incidence	Sao Tome and Principe	Both	Age-standardized	Scabies	Rate	2021	1874.38	2124.78886031295	1666.37806339901
	Incidence	Senegal	Both	Age-standardized	Scabies	Rate	2021	1874.78	2116.31270003723	1675.03792560727
	Incidence	Guinea	Both	Age-standardized	Scabies	Rate	2021	1875.19	2107.16620485355	1677.94716492766
	Incidence	Guinea-Bissau	Both	Age-standardized	Scabies	Rate	2021	1875.31	2107.29049255513	1677.50179999129
	Incidence	Gambia	Both	Age-standardized	Scabies	Rate	2021	1875.37	2102.39310372669	1670.91397449174
	Incidence	Togo	Both	Age-standardized	Scabies	Rate	2021	1875.66	2102.72370333472	1671.00051179601
	Incidence	Burkina Faso	Both	Age-standardized	Scabies	Rate	2021	1875.85	2112.5693542696	1666.35019873536
	Incidence	Cameroon	Both	Age-standardized	Scabies	Rate	2021	1876.43	2104.28413751253	1671.60243885511
	Incidence	Niger	Both	Age-standardized	Scabies	Rate	2021	1878.07	2113.27600525453	1669.97930352717
	Incidence	Sierra Leone	Both	Age-standardized	Scabies	Rate	2021	1879.09	2101.73575220274	1678.23550149779
	Incidence	Chad	Both	Age-standardized	Scabies	Rate	2021	1880.21	2111.36097147506	1673.11228700573
	Incidence	C么te d'Ivoire	Both	Age-standardized	Scabies	Rate	2021	1881.84	2112.66426883991	1675.7768468051
	Incidence	Liberia	Both	Age-standardized	Scabies	Rate	2021	1884.69	2115.97596295848	1670.4521102084
1800-3600	Incidence	Mali	Both	Age-standardized	Scabies	Rate	2021	2015.75	2261.14382155932	1807.06701341492
	Incidence	Iraq	Both	Age-standardized	Scabies	Rate	2021	2208.77	2532.79604857415	1960.48647284676
	Incidence	Kuwait	Both	Age-standardized	Scabies	Rate	2021	2905.49	3296.05094617579	2560.00160900166
	Incidence	Algeria	Both	Age-standardized	Scabies	Rate	2021	2906.63	3279.47332309657	2560.08780752044
	Incidence	Jordan	Both	Age-standardized	Scabies	Rate	2021	2906.69	3289.60111595016	2557.46588402148
	Incidence	Libya	Both	Age-standardized	Scabies	Rate	2021	2906.98	3276.60542652608	2559.91058729332
	Incidence	Bahrain	Both	Age-standardized	Scabies	Rate	2021	2908.24	3283.07320795515	2562.46099451257
	Incidence	Lebanon	Both	Age-standardized	Scabies	Rate	2021	2908.37	3301.05434096758	2562.58255278954
	Incidence	Palestine	Both	Age-standardized	Scabies	Rate	2021	2909.91	3298.19181209799	2564.18747894931
	Incidence	Syrian Arab Republic	Both	Age-standardized	Scabies	Rate	2021	2909.93	3288.29283880098	2574.91810376697
	Incidence	Morocco	Both	Age-standardized	Scabies	Rate	2021	2910.88	3288.23162956061	2572.61561558038
	Incidence	Oman	Both	Age-standardized	Scabies	Rate	2021	2911.04	3312.98586194643	2563.78065001046
	Incidence	Turkey	Both	Age-standardized	Scabies	Rate	2021	2911.09	3309.29843557701	2568.48917430832
	Incidence	Tunisia	Both	Age-standardized	Scabies	Rate	2021	2911.49	3280.80421537816	2575.29500264643
	Incidence	Saudi Arabia	Both	Age-standardized	Scabies	Rate	2021	2911.56	3293.30612258218	2562.39325257998
	Incidence	United Arab Emirates	Both	Age-standardized	Scabies	Rate	2021	2912.02	3285.58058938214	2568.36233855277
	Incidence	Qatar	Both	Age-standardized	Scabies	Rate	2021	2912.54	3307.85122971918	2574.24269567343
	Incidence	Sudan	Both	Age-standardized	Scabies	Rate	2021	2917.44	3295.21279049896	2576.80493237004
	Incidence	Yemen	Both	Age-standardized	Scabies	Rate	2021	2917.7	3301.66209807481	2576.01306155361
	Incidence	Botswana	Both	Age-standardized	Scabies	Rate	2021	2920.29	3324.07171209226	2599.88639229445
	Incidence	Afghanistan	Both	Age-standardized	Scabies	Rate	2021	2920.81	3300.59665913778	2580.54978940041
	Incidence	Eswatini	Both	Age-standardized	Scabies	Rate	2021	2922.45	3333.41496503489	2601.34092998637
	Incidence	Zimbabwe	Both	Age-standardized	Scabies	Rate	2021	2923.25	3307.26977905844	2594.22529987698
	Incidence	Namibia	Both	Age-standardized	Scabies	Rate	2021	2924.98	3320.02468151729	2610.9241856357
	Incidence	Lesotho	Both	Age-standardized	Scabies	Rate	2021	2925.19	3306.4520542016	2603.46846431121
	Incidence	Gabon	Both	Age-standardized	Scabies	Rate	2021	2945.54	3324.38441054278	2626.31547678757
	Incidence	Angola	Both	Age-standardized	Scabies	Rate	2021	2950.1	3315.18716230398	2643.79512865866
	Incidence	Equatorial Guinea	Both	Age-standardized	Scabies	Rate	2021	2953.04	3337.60015576736	2642.37996038076
	Incidence	Congo	Both	Age-standardized	Scabies	Rate	2021	2953.63	3314.22326718128	2629.60660996668
	Incidence	Democratic Republic of the Congo	Both	Age-standardized	Scabies	Rate	2021	2955.88	3336.74446045895	2643.32015972842
	Incidence	Central African Republic	Both	Age-standardized	Scabies	Rate	2021	2957.3	3340.65401554436	2636.85485129121
	Incidence	Iran (Islamic Republic of)	Both	Age-standardized	Scabies	Rate	2021	3072.77	3491.16140357392	2720.20059276722
3600-7200	Incidence	South Africa	Both	Age-standardized	Scabies	Rate	2021	3076.88	3493.66096832211	2747.34257936366
	Incidence	Egypt	Both	Age-standardized	Scabies	Rate	2021	3825.89	4369.57308256757	3388.20054607742
	Incidence	Nigeria	Both	Age-standardized	Scabies	Rate	2021	3953.78	4410.1009446628	3560.87
	Incidence	Djibouti	Both	Age-standardized	Scabies	Rate	2021	4143.31	4694.53160218552	3699.96706478633
	Incidence	Zambia	Both	Age-standardized	Scabies	Rate	2021	4150.18	4679.85271460476	3702.74904106762
	Incidence	Comoros	Both	Age-standardized	Scabies	Rate	2021	4151.39	4704.10472862232	3691.57177681892
	Incidence	Eritrea	Both	Age-standardized	Scabies	Rate	2021	4153.95	4698.78942813461	3686.41598914002
	Incidence	Burundi	Both	Age-standardized	Scabies	Rate	2021	4154.33	4717.49252506207	3702.5388272451
	Incidence	South Sudan	Both	Age-standardized	Scabies	Rate	2021	4154.36	4711.88831385087	3699.55135990481
	Incidence	Madagascar	Both	Age-standardized	Scabies	Rate	2021	4156.31	4697.07448210844	3707.55525103469
	Incidence	Uganda	Both	Age-standardized	Scabies	Rate	2021	4157.32	4707.32769475887	3685.58641676704
	Incidence	Malawi	Both	Age-standardized	Scabies	Rate	2021	4157.8	4709.91312242269	3700.70547955871
	Incidence	Somalia	Both	Age-standardized	Scabies	Rate	2021	4158.4	4711.91681924212	3692.31286371747
	Incidence	Mozambique	Both	Age-standardized	Scabies	Rate	2021	4159.87	4676.7636577689	3702.78145950885
	Incidence	Czechia	Both	Age-standardized	Scabies	Rate	2021	4322.25	4889.99255921936	3851.01962920424
	Incidence	Slovakia	Both	Age-standardized	Scabies	Rate	2021	4322.6	4870.78285134835	3844.17605717868
	Incidence	Hungary	Both	Age-standardized	Scabies	Rate	2021	4322.73	4873.18626114074	3842.63563173441
	Incidence	Slovenia	Both	Age-standardized	Scabies	Rate	2021	4324.85	4870.47143445334	3858.28064906971
	Incidence	Bosnia and Herzegovina	Both	Age-standardized	Scabies	Rate	2021	4326.92	4881.5690844649	3849.61232511616
	Incidence	Croatia	Both	Age-standardized	Scabies	Rate	2021	4327.37	4865.73137550801	3854.79574438531
	Incidence	North Macedonia	Both	Age-standardized	Scabies	Rate	2021	4327.48	4896.13394744205	3852.08661921775
	Incidence	Romania	Both	Age-standardized	Scabies	Rate	2021	4329.01	4887.34905446344	3852.30863888695
	Incidence	Bulgaria	Both	Age-standardized	Scabies	Rate	2021	4329.06	4873.78961387576	3854.81245297391
	Incidence	Montenegro	Both	Age-standardized	Scabies	Rate	2021	4329.78	4902.30088876835	3867.04351329586
	Incidence	Serbia	Both	Age-standardized	Scabies	Rate	2021	4330.48	4876.46047519577	3853.22996140807
	Incidence	Albania	Both	Age-standardized	Scabies	Rate	2021	4338.19	4917.06441831237	3859.83997676943
	Incidence	Poland	Both	Age-standardized	Scabies	Rate	2021	4594.88	5188.10018375423	4093.14328489799
	Incidence	Kenya	Both	Age-standardized	Scabies	Rate	2021	5627.7	6332.91184463558	5021.6276465499
	Incidence	United Republic of Tanzania	Both	Age-standardized	Scabies	Rate	2021	6374.9	7193.16429379536	5670.85791698499
7200+	Incidence	Ethiopia	Both	Age-standardized	Scabies	Rate	2021	7530.15	8486.90520346934	6677.99694167312
	Incidence	Nepal	Both	Age-standardized	Scabies	Rate	2021	8844.03	10048.3610710929	7771.5524068472
	Incidence	Bhutan	Both	Age-standardized	Scabies	Rate	2021	8920.96	10178.1855454191	7806.37220525441
	Incidence	Bangladesh	Both	Age-standardized	Scabies	Rate	2021	8966.41	10164.4770435284	7906.14739497007
	Incidence	India	Both	Age-standardized	Scabies	Rate	2021	9335.11	10625.3760971174	8168.63194557665
	Incidence	Pakistan	Both	Age-standardized	Scabies	Rate	2021	9404.77	10657.6094062139	8257.61093623349
	Incidence	Venezuela (Bolivarian Republic of)	Both	Age-standardized	Scabies	Rate	2021	9662.44	10926.0913353063	8552.30105177809
	Incidence	Honduras	Both	Age-standardized	Scabies	Rate	2021	9666.63	10833.1930592352	8556.33124432941
	Incidence	Costa Rica	Both	Age-standardized	Scabies	Rate	2021	9668.6	10972.9826623218	8528.91390963692
	Incidence	Panama	Both	Age-standardized	Scabies	Rate	2021	9669.52	10822.3122481915	8583.23294137823
	Incidence	Guatemala	Both	Age-standardized	Scabies	Rate	2021	9670.99	10920.1377822899	8537.2530905912
	Incidence	El Salvador	Both	Age-standardized	Scabies	Rate	2021	9673.4	10944.5828936193	8538.19799933222
	Incidence	Colombia	Both	Age-standardized	Scabies	Rate	2021	9674.11	10864.9852918321	8557.29972518429
	Incidence	Nicaragua	Both	Age-standardized	Scabies	Rate	2021	9677.48	10852.5284590536	8581.75184900219
	Incidence	Mexico	Both	Age-standardized	Scabies	Rate	2021	10260.8	11577.4714568278	9075.8
	Incidence	Bahamas	Both	Age-standardized	Scabies	Rate	2021	11177.2	12589.8499592954	9878.32015330654
	Incidence	Ecuador	Both	Age-standardized	Scabies	Rate	2021	11179	12574.4533607366	9914.49442711017
	Incidence	Trinidad and Tobago	Both	Age-standardized	Scabies	Rate	2021	11182.9	12564.6040386825	9967.24108146002
	Incidence	Puerto Rico	Both	Age-standardized	Scabies	Rate	2021	11185.3	12556.2369137707	9853.6207956254
	Incidence	Barbados	Both	Age-standardized	Scabies	Rate	2021	11186.5	12685.6515319105	9903.44567258675
	Incidence	Peru	Both	Age-standardized	Scabies	Rate	2021	11187.2	12578.4901307849	9908.26504307029
	Incidence	United States Virgin Islands	Both	Age-standardized	Scabies	Rate	2021	11189.8	12595.9528641013	9897.04126911604
	Incidence	Antigua and Barbuda	Both	Age-standardized	Scabies	Rate	2021	11190.9	12590.7	9939.09060083758
	Incidence	Bolivia (Plurinational State of)	Both	Age-standardized	Scabies	Rate	2021	11191.2	12571.0789705867	9885.43925546114
	Incidence	Bermuda	Both	Age-standardized	Scabies	Rate	2021	11192.2	12609.0620069811	9902.32218808166
	Incidence	Guyana	Both	Age-standardized	Scabies	Rate	2021	11200	12528.6465399893	9913.28140071665
	Incidence	Saint Kitts and Nevis	Both	Age-standardized	Scabies	Rate	2021	11201	12593.2189862243	9946.81327280714
	Incidence	Grenada	Both	Age-standardized	Scabies	Rate	2021	11206.4	12622.6735079501	9925.87059261972
	Incidence	Jamaica	Both	Age-standardized	Scabies	Rate	2021	11207.6	12610.9729082664	9900.2259043755
	Incidence	Dominica	Both	Age-standardized	Scabies	Rate	2021	11209	12638.0342825961	9958.33348520037
	Incidence	Cuba	Both	Age-standardized	Scabies	Rate	2021	11211.2	12719.438455775	9897.78728948261
	Incidence	Suriname	Both	Age-standardized	Scabies	Rate	2021	11214.5	12691.6120145471	9892.02777836385
	Incidence	Saint Vincent and the Grenadines	Both	Age-standardized	Scabies	Rate	2021	11215.1	12615.0960285522	9932.09338210263
	Incidence	Dominican Republic	Both	Age-standardized	Scabies	Rate	2021	11216.3	12727.2414496785	9922.35391964763
	Incidence	Saint Lucia	Both	Age-standardized	Scabies	Rate	2021	11216.3	12652.5275798393	9935.55946558315
	Incidence	Haiti	Both	Age-standardized	Scabies	Rate	2021	11218.2	12660.1847306637	9978.23605059482
	Incidence	Belize	Both	Age-standardized	Scabies	Rate	2021	11237.2	12700.5003327357	9969.86378502559
	Incidence	Sri Lanka	Both	Age-standardized	Scabies	Rate	2021	12273.4	13813.9155917599	10893.8515853991
	Incidence	Seychelles	Both	Age-standardized	Scabies	Rate	2021	13687.6	15336.865597446	12159.8805662831
	Incidence	Mauritius	Both	Age-standardized	Scabies	Rate	2021	13697.3	15494.3173873097	12143.9585403947
	Incidence	Malaysia	Both	Age-standardized	Scabies	Rate	2021	13714.9	15452.9486378132	12167.1793753045
	Incidence	Viet Nam	Both	Age-standardized	Scabies	Rate	2021	13718.1	15471.969097306	12156.9734833241
	Incidence	Lao People's Democratic Republic	Both	Age-standardized	Scabies	Rate	2021	13725.7	15462.1727921804	12269.6414782165
	Incidence	Maldives	Both	Age-standardized	Scabies	Rate	2021	13733.1	15562.012439499	12246.4282225836
	Incidence	Taiwan (Province of China)	Both	Age-standardized	Scabies	Rate	2021	13737.2	15484.9781477502	12257.3407951118
	Incidence	Thailand	Both	Age-standardized	Scabies	Rate	2021	13741.8	15588.257465093	12226.6002664646
	Incidence	Cambodia	Both	Age-standardized	Scabies	Rate	2021	13744.1	15549.2500676287	12238.9813583162
	Incidence	Democratic People's Republic of Korea	Both	Age-standardized	Scabies	Rate	2021	13745.1	15608.5904618917	12219.9468993056
	Incidence	Myanmar	Both	Age-standardized	Scabies	Rate	2021	13749.2	15456.1312323164	12249.5629205387
	Incidence	China	Both	Age-standardized	Scabies	Rate	2021	14590.6	16331.6281466848	13003.6241503793
	Incidence	Indonesia	Both	Age-standardized	Scabies	Rate	2021	14593.7	16550.9161941974	12970.4751904508
	Incidence	Philippines	Both	Age-standardized	Scabies	Rate	2021	14599.9	16584.4020553936	12974.5438616158
	Incidence	Timor-Leste	Both	Age-standardized	Scabies	Rate	2021	15366.6	17340.0809666342	13692.7348664968
	Incidence	Paraguay	Both	Age-standardized	Scabies	Rate	2021	16979.3	19353.9479576022	15223.4947771713
	Incidence	Brazil	Both	Age-standardized	Scabies	Rate	2021	17954.5	20317.926647339	16028.1319613852
	Incidence	Vanuatu	Both	Age-standardized	Scabies	Rate	2021	21268.4	24031.8589680228	18932.9906703836
	Incidence	Cook Islands	Both	Age-standardized	Scabies	Rate	2021	23583	26430.6270282108	21088.8631177954
	Incidence	Tokelau	Both	Age-standardized	Scabies	Rate	2021	23589.1	26388.1564697014	21007.9089018931
	Incidence	Samoa	Both	Age-standardized	Scabies	Rate	2021	23589.6	26432.5305726826	21126.8405913413
	Incidence	Guam	Both	Age-standardized	Scabies	Rate	2021	23599.1	26484.4063455163	21082.6883784129
	Incidence	Micronesia (Federated States of)	Both	Age-standardized	Scabies	Rate	2021	23601.6	26390.7354680352	21109.4933742159
	Incidence	Nauru	Both	Age-standardized	Scabies	Rate	2021	23603.7	26290.2854125453	21117.7345366976
	Incidence	Northern Mariana Islands	Both	Age-standardized	Scabies	Rate	2021	23606.9	26608.778888645	21045.9368457908
	Incidence	Tuvalu	Both	Age-standardized	Scabies	Rate	2021	23607.2	26480.3213636924	21094.4233702645
	Incidence	Marshall Islands	Both	Age-standardized	Scabies	Rate	2021	23611.6	26526.6551687973	21099.3826083145
	Incidence	American Samoa	Both	Age-standardized	Scabies	Rate	2021	23615.9	26584.2556499229	21087.546073869
	Incidence	Niue	Both	Age-standardized	Scabies	Rate	2021	23620.2	26603.3036810116	21011.6443491962
	Incidence	Tonga	Both	Age-standardized	Scabies	Rate	2021	23631.5	26626.1459922475	21134.753192287
	Incidence	Kiribati	Both	Age-standardized	Scabies	Rate	2021	23632.1	26658.4047097984	21090.9822919142
	Incidence	Palau	Both	Age-standardized	Scabies	Rate	2021	23641.8	26611.0303447931	20990.3859800726
	Incidence	Solomon Islands	Both	Age-standardized	Scabies	Rate	2021	23646.3	26541.2401263545	21104.5433734182
	Incidence	Papua New Guinea	Both	Age-standardized	Scabies	Rate	2021	23667	26428.0698743506	21159.7759597895
	Incidence	Fiji	Both	Age-standardized	Scabies	Rate	2021	26165.7	29365.420449753	23452.9443146379
